# Supplementary material for: Functionally Isolated Sarcoplasmic Reticulum in Cardiomyocytes: Experimental and Mathematical Models
Source: Bioengineering (Basel). 2025 Jun 9;12(6):627. doi: 10.3390/bioengineering12060627 (PMC12189891; doi:10.3390/bioengineering12060627)
Supplement: Supplementary file 1 [file bioengineering-12-00627-s001.zip]

Archive with 1 entries (1 files):
- bioengineering-3648254-supplementary.pdf
